# Supplementary material for: Prevalence of Poor Sleep Quality and Its Association with Dysmenorrhea Among Female Undergraduate Students at a Health Sciences University in the UAE
Source: Healthcare (Basel). 2026 Feb 13;14(4):474. doi: 10.3390/healthcare14040474 (PMC12941023; doi:10.3390/healthcare14040474)
Supplement: Supplementary file 1 [file healthcare-14-00474-s001.zip]

Archive with 1 entries (1 files):
- healthcare-4094262-supplementary.pdf
